# Supplementary material for: Rhododendron chrysanthum’s Primary Metabolites Are Converted to Phenolics More Quickly When Exposed to UV-B Radiation
Source: Biomolecules. 2023 Nov 24;13(12):1700. doi: 10.3390/biom13121700 (PMC10742171; doi:10.3390/biom13121700)
Supplement: Supplementary file 1 [file biomolecules-13-01700-s001.zip]

Archive with 3 entries (3 files):
- Figure S1.Total ion flow diagram in positive ion mode.png
- Figure S2.Total Ion flow map in negative Ion mode.png
- Supplemental TableS1.xlsx
