# Supplementary material for: Rhododendron chrysanthum’s Primary Metabolites Are Converted to Phenolics More Quickly When Exposed to UV-B Radiation
Source: Biomolecules. 2023 Nov 24;13(12):1700. doi: 10.3390/biom13121700 (PMC10742171; doi:10.3390/biom13121700)
Supplement: Supplementary file 1 [file biomolecules-13-01700-s001.zip › Supplemental TableS1.xlsx]

## Sheet: Sheet1
Supplemental TableS1. Information on 18 core differential metabolites
Index	Formula	Compounds	VIP（MN）	P-value(MN)	VIP（NQ）	P-value（NQ）	cpd_ID
pme0490	C6H5NO2	Nicotinic acid (Vitamin B3)	1.70718	0.0205143	1.28967	0.182037	C00253
Zmdp000972	C4H9NO2S	S-Methyl-L-cysteine	1.68342	0.0103597	1.61021	0.0783849	C22040
pme2914	C6H10O5	3-Hydroxy-3-methylpentane-1,5-dioic acid	1.67647	0.0122893	1.42477	0.096907	C03761
mws0250	C9H11NO3	L-Tyrosine*	1.65549	0.0129286	1.62699	0.0791693	C00082
pme0021	C9H11NO2	L-Phenylalanine	1.65543	0.016564	1.69376	0.0567356	C00079
MWS4525	C6H7N5O	6-O-methylguanine	1.60162	0.0289786	1.26776	0.165815	-
MWSslk257	C9H14N3O8P	Cytidine 5'-monophosphate(Cytidylic acid)	1.59457	0.112233	1.26798	0.191551	C00055
MWS04559g	C9H11NO3	3-Hydroxy-L-phenylalanine*	1.59073	0.0190828	1.50883	0.141356	-
Zmmp002106	C3H9N3O2	4-methyl-1,5,2,3-dioxadiazinan-2-amine	1.58705	0.0277134	1.66805	0.076107	-
MWSHC2054	C5H5N5	Adenine	1.53316	0.0767325	1.19816	0.295163	C00147
pmb0889	C18H30O2	Punicic acid (9Z,11E,13Z-octadecatrienoic acid)	1.46862	0.0917133	1.34893	0.235525	C08364
MWS201483	C14H18N2O4	Phe-Hyp	1.43691	0.0622711	1.72844	0.0785569	-
Lmbn005369	C18H32O3	13(S)-HODE;13(S)-Hydroxyoctadeca-9Z,11E-dienoic acid*	1.25246	0.215029	1.8504	0.0581717	C14762
Rfmb091	C18H32O3	9S-Hydroxy-10E,12Z-octadecadienoic acid*	1.19379	0.225849	1.83469	0.0502863	C14767
mws0668	C10H12N4O6	Xanthosine	1.18915	0.18322	1.73457	0.0230646	C01762
pme0057	C4H9NO2S	L-Homocysteine	1.18513	0.180034	1.7986	0.011576	C00155
Lmqn000780	C17H27N3O17P2	Uridine 5'-diphospho-N-acetylglucosamine	1.15215	0.21151	1.3978	0.126686	C00043
mws4163	C24H42O21	Nystose	1.10525	0.274629	1.25523	0.22248	-

## Sheet: Sheet2
				Supplemental TableS2. Information on 18 core differential metabolites
Index	structural formula	Compounds	VIP（MN）	P-value(MN)	VIP（NQ）	P-value（NQ）
